# Supplementary material for: Heel impact forces during barefoot versus minimally shod walking among Tarahumara subsistence farmers and urban Americans
Source: R Soc Open Sci. 2018 Mar 14;5(3):180044. doi: 10.1098/rsos.180044 (PMC5882750; doi:10.1098/rsos.180044)
Supplement: Supporting data [file rsos180044supp1.xlsx]

## Sheet: Sheet1
Participant ID	Group	Footwear	Age (years)	Height (cm)	Body weight (kg)	Body weight (N)	Impact magnitude (BW)	Impact loading rate (BW/sec)	Impulse of loading (BW*sec)	Foot velocity (m/sec)	Effective mass (%BW)	Knee ° touchdown	Ankle ° touchdown	Walking speed (m/sec)
1	American	barefoot	63	173	68.1	667.8	0.361	18.034	0.0058					0.843
1	American	barefoot	63	173	68.1	667.8	0.338	8.446	0.0101					0.91
1	American	barefoot	63	173	68.1	667.8	0.368	18.418	0.0067					0.869
1	American	sandal	63	173	68.1	667.8	0.391	4.34	0.0165					0.842
1	American	sandal	63	173	68.1	667.8	0.391	4.883	0.016					0.766
1	American	barefoot	63	176	71.4	700.2	0.519	51.931	0.0056	0.445036	10.0568	169	124	0.998
1	American	sandal	63	176	71.4	700.2	0.65	10.833	0.0251	0.349737	26.2697	171	119	0.862
2	American	barefoot	67	176	82.8	812	0.696	69.644	0.0082	0.456219	14.3798	167	120	1.022
2	American	barefoot	67	176	82.8	812	0.556	55.557	0.0061	0.51068	9.91926	167	120	0.94
2	American	sandal	67	176	82.8	812	0.573	14.332	0.0127	0.508617	13.8062	173	116	0.948
2	American	sandal	67	176	82.8	812	0.581	14.517	0.0148	0.453039	17.1423	170	114	0.998
3	American	sandal	67	178	82.1	805.1	0.798	11.402	0.0372					1.054
3	American	sandal	67	178	82.1	805.1	0.75	10.715	0.0368					1.02
3	American	barefoot	67	178	82.1	805.1	0.596	19.868	0.0129					0.971
3	American	barefoot	67	178	82.1	805.1	0.573	19.091	0.0153					1.059
3	American	barefoot	62	180	78	764.9	0.507	50.692	0.0074	0.523314	11.7598	167	120	1.017
3	American	sandal	62	180	78	764.9	0.507	50.692	0.0074	0.541725	11.4214	164	112	1.021
3	American	sandal	62	180	78	764.9	0.542	18.074	0.0085	0.429534	11.5128	163	112	1.064
3	American	sandal	62	180	78	764.9	0.505	12.636	0.0091	0.396435	11.2142	165	113	1.149
4	American	sandal	42	169	76	745.3	0.551	13.77	0.0109					1.087
4	American	sandal	42	169	76	745.3	0.582	14.558	0.0112					1.331
4	American	barefoot	42	169	76	745.3	0.7	23.346	0.0193					1.531
4	American	barefoot	49	183	81.4	798.3	0.464	11.588	0.0163	0.183431	27.7347	176	116	0.992
4	American	barefoot	49	183	81.4	798.3	0.545	18.169	0.0153	0.177036	32.059	178	116	1.022
4	American	barefoot	49	183	81.4	798.3	0.511	17.021	0.0147	0.248379	26.4861	178	118	1.027
4	American	sandal	49	183	81.4	798.3	0.746	8.284	0.0342	0.149562	32.4836	176	119	1.002
5	American	sandal	41	171	68.4	670.8	0.45	5.003	0.0159					0.717
5	American	sandal	41	171	68.4	670.8	0.655	9.358	0.0229					0.918
5	American	barefoot	41	171	68.4	670.8	0.515	51.545	0.0056					1.096
5	American	barefoot	42	171	68	666.9	0.627	20.9	0.0176	0.395925	25.141	170	125	1.127
5	American	barefoot	42	171	68	666.9	0.59	14.748	0.019	0.396424	23.6764	176	129	1.115
5	American	barefoot	42	171	68	666.9	0.531	13.267	0.0193	0.364986	25.0475	172	123	1.094
5	American	sandal	42	171	68	666.9	0.61	8.719	0.0285	0.36788	26.4951	167	122	1.049
5	American	sandal	42	171	68	666.9	0.673	11.225	0.0244	0.322857	26.1379	170	125	1.138
5	American	sandal	42	171	68	666.9	0.679	11.325	0.0252	0.366614	25.8642	168	119	1.112
5	American	sandal	42	171	68	666.9	0.648	9.257	0.0275			167	116	1.02
6	American	barefoot	42	169	79.5	779.6	0.564	56.405	0.006	0.561994	8.95623	172	116	1.415
6	American	barefoot	42	169	79.5	779.6	0.643	21.431	0.017	0.472918	21.6415	168	117	1.367
6	American	sandal	42	169	79.5	779.6	0.798	26.594	0.0134	0.518371	16.0972	157	112	1.379
6	American	sandal	42	169	79.5	779.6	0.686	17.152	0.0154	0.478163	17.3386	167	117	1.373
7	American	barefoot	60	180	77.4	759	0.558	27.897	0.0105					1.199
7	American	sandal	60	180	77.4	759	0.73	12.171	0.0278					1.254
7	American	sandal	60	180	77.4	759	0.753	9.412	0.0376					1.228
7	American	barefoot	64	174	69.4	680.6	0.396	13.199	0.0088	0.255436	15.7267	170	124	1.067
7	American	barefoot	64	174	69.4	680.6	0.567	18.905	0.0126	0.253158	22.6354	168	134	1.001
7	American	sandal	64	174	69.4	680.6	0.429	6.132	0.0139	0.285256	13.9355	168	121	1.031
7	American	sandal	64	174	69.4	680.6	0.453	9.051	0.0114	0.290676	14.3875	165	123	1.129
8	American	barefoot	61	183	76	745.3	0.556	13.9	0.0174					0.984
8	American	barefoot	61	183	76	745.3	0.566	14.147	0.0184					0.983
8	American	sandal	61	183	76	745.3	0.506	6.327	0.0187					1.043
8	American	barefoot	73	178	80.8	792.4	0.542	54.156	0.0064	0.400427	12.6611	168	121	1.212
8	American	barefoot	73	178	80.8	792.4	0.449	22.456	0.0091	0.414001	14.6032	171	121	1.043
8	American	sandal	73	178	80.8	792.4	0.485	12.127	0.0092	0.317424	12.728	170	113	1.284
8	American	sandal	73	178	80.8	792.4	0.503	10.068	0.0083	0.262834	10.6786	170	117	1.212
8	American	sandal	73	178	80.8	792.4	0.436	7.27	0.0138	0.247279	16.1388	172	121	1.182
9	American	barefoot	58	183	86	843.4	0.54	53.98	0.0058					1.196
9	American	sandal	58	183	86	843.4	0.712	11.867	0.0312					1.16
10	American	barefoot	64	185	80.7	791.4	0.56	18.654	0.0133					1.133
10	American	barefoot	64	185	80.7	791.4	0.583	14.575	0.0189					1.088
10	American	sandal	64	185	80.7	791.4	0.759	12.646	0.0346					1.046
10	American	sandal	64	185	80.7	791.4	0.641	9.157	0.0329					1.103
10	American	barefoot	46	176	67.6	662.9	0.445	44.518	0.006	0.393064	12.0472	174	113	1.04
10	American	barefoot	46	176	67.6	662.9	0.461	46.083	0.006	0.40846	11.6811	177	110	1.135
10	American	sandal	46	176	67.6	662.9	0.638	7.088	0.0329	0.344901	26.2653	171	113	1.069
11	American	sandal	66	175	69.9	685.5	0.598	8.542	0.0239					1.055
11	American	sandal	66	175	69.9	685.5	0.446	5.575	0.0195					1.074
11	American	barefoot	66	175	69.9	685.5	0.573	19.116	0.0164					1.067
11	American	barefoot	77	180	99.7	977.7	0.3	4.999	0.0158	0.3956	15.7962	170	113	0.792
11	American	sandal	77	180	99.7	977.7	0.605	7.567	0.0261	0.349469	22.5491	173	112	0.832
11	American	sandal	77	180	99.7	977.7	0.729	10.412	0.0282	0.396629	25.4611	173	115	0.875
12	American	barefoot	69	182	66.8	655.1	0.366	18.289	0.008	0.268816	16.7401	167	112	0.832
12	American	barefoot	69	182	66.8	655.1	0.416	41.616	0.006	0.394226	11.8587	167	113	0.872
12	American	barefoot	69	182	66.8	655.1	0.594	29.72	0.011	0.375576	18.8508	168	116	1.045
12	American	sandal	69	182	66.8	655.1	0.4	6.663	0.0168	0.432801	16.122	170	119	1.088
12	American	sandal	69	182	66.8	655.1	0.685	17.116	0.0144	0.405338	17.8273	167	108	1.124
13	American	barefoot	44	190	90.2	884.6	0.412	20.625	0.0072	0.370802	12.5138	173	120	1.009
13	American	sandal	44	190	90.2	884.6	0.53	6.626	0.0296	0.528166	22.1229	173	119	1.192
14	American	sandal	54	190	86.5	848.3	0.528	17.6	0.0088	0.506012	10.8339	168	115	1.139
14	American	sandal	54	190	86.5	848.3	0.388	9.7	0.0089	0.400286	11.084	165	114	1.115
14	American	barefoot	54	190	86.5	848.3	0.579	57.882	0.0061	0.545945	9.33408	168	114	1.231
14	American	barefoot	54	190	86.5	848.3	0.451	45.077	0.0047	0.502928	7.69394	171	117	1.18
14	American	barefoot	54	190	86.5	848.3	0.434	43.368	0.0054	0.459338	9.53994	170	114	1.207
15	American	barefoot	65	189	92.4	906.1	0.614	61.387	0.0071	0.478935	12.0035	172	112	1.154
15	American	sandal	65	189	92.4	906.1	0.585	8.364	0.0264	0.30275	26.1416	170	114	1.143
16	American	barefoot	65	179	84.1	824.7	0.309	15.429	0.0053	0.349524	9.36913	170	122	0.868
16	American	sandal	65	179	84.1	824.7	0.518	5.753	0.0276	0.335605	22.249	165	123	0.834
16	American	sandal	65	179	84.1	824.7	0.539	5.985	0.0243	0.351395	19.3634	171	123	0.775
17	American	barefoot	61	175	77.4	759	0.361	36.066	0.0039	0.431573	7.07375	171	126	1.01
17	American	barefoot	61	175	77.4	759	0.466	46.605	0.006	0.451013	10.5879	171	124	0.948
17	American	sandal	61	175	77.4	759	0.634	7.045	0.0296	0.395445	22.7402	171	120	0.891
17	American	sandal	61	175	77.4	759	0.704	7.817	0.0342	0.365985	26.7939	165	121	0.964
18	American	barefoot	40	170	88	863	0.394	19.721	0.0078	0.390341	13.1743	180	121	0.982
18	American	barefoot	40	170	88	863	0.494	24.682	0.0104	0.391371	17.406	180	121	1.042
18	American	sandal	40	170	88	863	0.416	10.407	0.0076	0.281643	10.9583	179	127	0.959
18	American	sandal	40	170	88	863	0.484	12.102	0.0078	0.243429	11.9743	174	116	1.052
19	American	barefoot	42	167	60.6	594.3	0.51	50.966	0.0054	0.502797	8.78775	179	120	1.168
19	American	sandal	42	167	60.6	594.3	0.834	13.893	0.0306	0.472229	28.3109	175	117	1.194
19	American	sandal	42	167	60.6	594.3	0.76	12.666	0.0271	0.489735	24.6377	177	115	1.252
20	American	barefoot	50	173	83.2	815.9	0.45	45.011	0.0056	0.504529	9.17455	173	125	1.062
20	American	sandal	50	173	83.2	815.9	0.406	10.161	0.0066	0.345664	8.7938	180	124	1.076
21	American	barefoot	65	197	103	1010.1	0.417	41.717	0.0052	0.51577	8.38228	170	114	0.909
21	American	sandal	65	197	103	1010.1	0.467	7.78	0.0197	0.255021	22.9017	170	113	0.954
21	American	sandal	65	197	103	1010.1	0.481	6.877	0.0221	0.209966	24.1455	172	115	0.951
22	American	barefoot	40	177	76.2	747.3	0.552	27.584	0.0105	0.422364	16.5484	169	124	1.053
22	American	sandal	40	177	76.2	747.3	0.581	8.295	0.0263	0.415923	23.3278	173	115	0.966
22	American	sandal	40	177	76.2	747.3	0.778	11.109	0.0344	0.377868	31.6814	171	118	1.069
23	Tarahumara	barefoot	54	157	65.4	641.4	0.511	25.541	0.0082	0.580367	10.2387	177	120	0.776
23	Tarahumara	barefoot	54	157	65.4	641.4	0.595	59.502	0.0062	0.614164	8.587	173	126	0.837
23	Tarahumara	sandal	54	157	65.4	641.4	0.718	71.82	0.0084	0.605137	11.7413	178	121	0.793
24	Tarahumara	barefoot	51	153	58.6	574.7	0.416	41.633	0.0051	0.42754	9.41482	174	127	0.702
24	Tarahumara	sandal	51	153	58.6	574.7	0.319	15.933	0.0044	0.326925	8.48145	176	122	0.609
25	Tarahumara	barefoot	64	154	65.3	640.4	0.514	12.839	0.0179	0.356098	23.5285	177	122	0.776
25	Tarahumara	sandal	64	154	65.3	640.4	0.701	23.352	0.0079	0.450633	10.2787	173	125	0.881
26	Tarahumara	barefoot	64	156	69.1	677.6	0.597	14.923	0.0204	0.410416	24.8763	175	135	0.906
26	Tarahumara	barefoot	64	156	69.1	677.6	0.623	15.587	0.0195	0.47268	22.0821	176	134	0.958
26	Tarahumara	barefoot	64	156	69.1	677.6	0.634	21.146	0.0134	0.225684	25.3264	179	138	0.873
26	Tarahumara	sandal	64	156	69.1	677.6	0.603	10.044	0.0208	0.364061	21.4192	178	137	0.776
26	Tarahumara	sandal	64	156	69.1	677.6	0.584	9.74	0.0187	0.40357	18.5242	176	136	0.81
26	Tarahumara	sandal	64	156	69.1	677.6	0.568	9.46	0.0174	0.355842	18.0813	176	136	0.816
27	Tarahumara	barefoot	51	153	53.6	525.6	0.32	31.984	0.0033	0.319269	8.04613	172	127	0.701
27	Tarahumara	barefoot	51	153	53.6	525.6	0.32	31.984	0.0033	0.222222	10.4838	172	126	0.703
27	Tarahumara	barefoot	51	153	53.6	525.6	0.791	79.119	0.0083	0.438188	15.307	172	120	1.679
27	Tarahumara	sandal	51	153	53.6	525.6	0.507	25.35	0.007	0.344735	12.7612	170	117	1.371
27	Tarahumara	sandal	51	153	53.6	525.6	0.436	14.538	0.0078	0.389201	11.1913	173	120	1.285
27	Tarahumara	sandal	51	153	53.6	525.6	0.922	23.043	0.0219	0.266504	32.562	162	117	1.435
28	Tarahumara	barefoot	73	166	66.1	648.2	0.406	20.286	0.0083	0.342823	15.156	162	128	0.954
28	Tarahumara	barefoot	73	166	66.1	648.2	0.433	43.291	0.0062	0.32389	14.3402	159	128	0.996
28	Tarahumara	sandal	73	166	66.1	648.2	0.495	24.731	0.0094	0.286317	19.1256	158	122	0.825
28	Tarahumara	sandal	73	166	66.1	648.2	0.47	23.478	0.0077	0.312726	14.8632	160	131	0.887
28	Tarahumara	sandal	73	166	66.1	648.2	0.57	28.52	0.0086	0.347896	15.5708	155	128	0.919
29	Tarahumara	barefoot	53	165.5	56	549.2	0.441	22.033	0.0067					0.866
29	Tarahumara	sandal	53	165.5	56	549.2	0.629	15.728	0.019					0.971
29	Tarahumara	sandal	53	165.5	56	549.2	0.499	16.624	0.0127					0.916
30	Tarahumara	barefoot	68	155	64.8	635.5	0.299	14.959	0.0045	0.331407	8.18978	164	123	0.638
30	Tarahumara	barefoot	68	155	64.8	635.5	0.393	19.641	0.0049	0.468406	7.19817	168	126	0.667
30	Tarahumara	barefoot	68	155	64.8	635.5	0.452	45.223	0.0047	0.640792	6.26564	162	121	0.979
30	Tarahumara	barefoot	68	155	64.8	635.5	0.729	72.938	0.0075			161	123	0.871
30	Tarahumara	barefoot	68	155	64.8	635.5	0.676	67.607	0.0074			162	127	0.796
30	Tarahumara	sandal	68	155	64.8	635.5	0.622	31.079	0.0066	0.728635	7.00826	168	117	0.826
31	Tarahumara	barefoot	60	159	53	519.8	0.496	49.566	0.0054	0.425994	10.0803	161	126	0.834
31	Tarahumara	barefoot	60	159	53	519.8	0.323	32.346	0.0034	0.40006	6.43879	159	126	0.867
31	Tarahumara	sandal	60	159	53	519.8	0.366	6.101	0.016	0.268885	18.2632	164	126	0.801
31	Tarahumara	sandal	60	159	53	519.8	0.489	24.446	0.0068	0.337016	12.7387	162	122	0.915
31	Tarahumara	sandal	60	159	53	519.8	0.621	20.691	0.0147	0.2701	25.4068	166	121	0.971
32	Tarahumara	barefoot	75	155	51.1	501.1	0.647	64.705	0.0072	0.406422	13.9637	170	122	0.903
32	Tarahumara	barefoot	75	155	51.1	501.1	0.402	20.117	0.007	0.289505	14.1018	167	118	0.826
32	Tarahumara	sandal	75	155	51.1	501.1	0.453	15.116	0.0083	0.275967	14.4129	170	123	0.851
32	Tarahumara	sandal	75	155	51.1	501.1	0.504	16.796	0.0065	0.305206	10.7721	165	125	0.871
32	Tarahumara	sandal	75	155	51.1	501.1	0.612	20.413	0.0076	0.299196	12.5298	164	119	0.786
32	Tarahumara	sandal	75	155	51.1	501.1	0.706	10.088	0.0233			171	121	0.812
33	Tarahumara	barefoot	55	165	67.9	665.9	0.52	52	0.0059			171	129	1.008
33	Tarahumara	barefoot	55	165	67.9	665.9	0.42	20.997	0.0051	0.37454	8.77346	174	128	0.963
33	Tarahumara	barefoot	55	165	67.9	665.9	0.653	65.253	0.0072	0.45174	12.8569	167	133	1.264
33	Tarahumara	barefoot	55	165	67.9	665.9	0.527	52.695	0.0078	0.423918	14.6706	171	133	1.147
33	Tarahumara	sandal	55	165	67.9	665.9	0.542	13.558	0.0122	0.288865	17.5105	172	129	1.12
33	Tarahumara	sandal	55	165	67.9	665.9	0.645	32.26	0.0111	0.383538	18.7988	169	125	1.213
33	Tarahumara	sandal	55	165	67.9	665.9	0.777	25.887	0.0136	0.359174	20.2836	172	129	1.188
34	Tarahumara	barefoot	61	163	72.3	709	0.689	68.863	0.007					1.165
34	Tarahumara	sandal	61	163	72.3	709	0.607	30.341	0.0103					0.947
34	Tarahumara	sandal	61	163	72.3	709	0.589	29.434	0.0098					1.04
34	Tarahumara	barefoot	50	161	77	755.1	0.314	15.685	0.0042	0.379958	7.21303	168	130	1.112
34	Tarahumara	barefoot	50	161	77	755.1	0.391	13.028	0.01	0.355453	15.1906	162	124	1.1
34	Tarahumara	barefoot	50	161	77	755.1	0.37	37.03	0.004	0.40502	7.74389	170	122	1.119
34	Tarahumara	sandal	50	161	77	755.1	0.532	8.864	0.0196	0.318035	21.2001	171	122	1.056
34	Tarahumara	sandal	50	161	77	755.1	0.669	13.372	0.0244	0.291154	30.7373	170	122	1.096
34	Tarahumara	sandal	50	161	77	755.1	0.487	9.734	0.0167	0.306332	20.5359	169	125	1.06
35	Tarahumara	barefoot	56	162	74.5	730.6	0.66	33.021	0.0135	0.387814	22.7539	169	131	0.863
35	Tarahumara	barefoot	56	162	74.5	730.6	0.755	37.743	0.0115	0.449173	17.4708	165	130	1.057
35	Tarahumara	barefoot	56	162	74.5	730.6	0.692	34.603	0.009	0.359429	15.9442	163	128	1.103
35	Tarahumara	sandal	56	162	74.5	730.6	0.79	11.285	0.0358	0.404024	32.2426	168	129	0.91
36	Tarahumara	barefoot	66	156	55.7	546.2	0.348	34.83	0.0045			164	126	0.708
36	Tarahumara	barefoot	66	156	55.7	546.2	0.352	11.732	0.0099	0.238088	18.21	164	127	0.778
36	Tarahumara	barefoot	66	156	55.7	546.2	0.347	34.714	0.0041	0.305993	9.77432	162	131	0.746
36	Tarahumara	barefoot	66	156	55.7	546.2	0.446	44.648	0.0054	0.375204	11.0003	165	132	1.119
36	Tarahumara	sandal	66	156	55.7	546.2	0.711	35.551	0.0107	0.383615	17.9591	165	126	1.095
36	Tarahumara	sandal	66	156	55.7	546.2	0.72	35.997	0.0082	0.428881	12.9247	167	128	1.063
36	Tarahumara	sandal	66	156	55.7	546.2	0.555	18.49	0.011	0.359749	16.4697	166	128	1.078
36	Tarahumara	sandal	66	156	55.7	546.2	0.541	18.025	0.0102			164	129	1.127
36	Tarahumara	sandal	66	156	55.7	546.2	0.513	8.555	0.0146			164	128	1.028
36	Tarahumara	sandal	66	156	55.7	546.2	0.57	28.503	0.0072			159	125	1.049
37	Tarahumara	barefoot	61	164.5	70.5	691.4	0.648	12.963	0.0222					0.997
37	Tarahumara	sandal	61	164.5	70.5	691.4	0.352	11.746	0.0095					0.958
38	Tarahumara	barefoot	55	150	55	539.4	0.487	48.691	0.0061	0.43271	11.3035	168	135	0.698
38	Tarahumara	barefoot	55	150	55	539.4	0.698	69.826	0.0083	0.509825	13.4586	166	138	0.811
38	Tarahumara	barefoot	55	150	55	539.4	0.511	51.079	0.0058			164	137	0.767
38	Tarahumara	sandal	55	150	55	539.4	0.606	60.627	0.0064	0.443721	11.7449	160	135	0.863
39	Tarahumara	barefoot	68	147	47.7	467.8	0.376	37.625	0.004	0.377126	8.38175	167	126	0.761
39	Tarahumara	barefoot	68	147	47.7	467.8	0.467	11.678	0.0165			169	122	0.814
39	Tarahumara	sandal	68	147	47.7	467.8	0.46	11.491	0.0155	0.298917	21.8342	167	123	0.768
39	Tarahumara	sandal	68	147	47.7	467.8	0.56	14.009	0.0153	0.23299	24.1359	171	127	0.746
39	Tarahumara	sandal	68	147	47.7	467.8	0.448	8.952	0.0162	0.24321	21.7155	168	128	0.783
39	Tarahumara	sandal	68	147	47.7	467.8	0.461	15.374	0.0081			166	129	0.799
40	Tarahumara	barefoot	41	162.5	60.8	596.2	0.491	24.57	0.0096					0.97
40	Tarahumara	sandal	41	162.5	60.8	596.2	0.526	13.161	0.0129					1.007
41	Tarahumara	barefoot	52	163	58.3	571.7	0.263	13.129	0.0044					0.749
41	Tarahumara	sandal	52	163	58.3	571.7	0.392	6.533	0.0132					0.722
42	Tarahumara	barefoot	67	153.5	60.5	593.3	0.38	18.983	0.007					0.841
42	Tarahumara	sandal	67	153.5	60.5	593.3	0.376	9.392	0.0105					0.783
43	Tarahumara	barefoot	55	169	86.2	845.3	0.337	16.864	0.0047	0.338653	8.67597	167	120	0.999
43	Tarahumara	barefoot	55	169	86.2	845.3	0.444	22.188	0.0078	0.386801	13.1331	167	124	1.241
43	Tarahumara	barefoot	55	169	86.2	845.3	0.482	48.192	0.0055	0.455597	9.6378	168	117	1.16
43	Tarahumara	sandal	55	169	86.2	845.3	0.593	19.765	0.0136	0.379549	19.7983	168	119	1.331
44	Tarahumara	barefoot	58	165	67	657	0.461	46.058	0.0048	0.485531	7.92773	172	137	0.97
44	Tarahumara	barefoot	58	165	67	657	0.439	43.909	0.0048	0.509179	7.86478	178	136	1.089
44	Tarahumara	barefoot	58	165	67	657	0.55	18.34	0.0119	0.128783	27.8694	173	134	1.185
44	Tarahumara	sandal	58	165	67	657	0.532	7.596	0.023	0.300881	22.8207	173	133	0.94
44	Tarahumara	sandal	58	165	67	657	0.617	12.332	0.0223	0.425882	23.9423	176	133	0.983
44	Tarahumara	sandal	58	165	67	657	0.637	10.616	0.0237	0.299711	26.2111	179	131	1.156
44	Tarahumara	sandal	58	165	67	657	0.623	12.465	0.0215			176	135	1.224
44	Tarahumara	sandal	58	165	67	657	0.653	13.055	0.0212			177	130	1.226
45	Tarahumara	barefoot	49	158.5	59.9	587.4	0.444	44.411	0.0029					0.892
45	Tarahumara	barefoot	49	158.5	59.9	587.4	0.351	35.133	0.0045					0.922
45	Tarahumara	barefoot	49	158.5	59.9	587.4	0.434	43.368	0.005					1.012
45	Tarahumara	sandal	49	158.5	59.9	587.4	0.329	10.966	0.0063					0.843
45	Tarahumara	sandal	49	158.5	59.9	587.4	0.413	13.768	0.0054					0.921
46	Tarahumara	barefoot	47	161	71.5	701.2	0.778	77.781	0.0083					1.119
46	Tarahumara	barefoot	47	161	71.5	701.2	0.729	36.439	0.0125					1.193
46	Tarahumara	sandal	47	161	71.5	701.2	0.592	19.73	0.0197					0.879
46	Tarahumara	sandal	47	161	71.5	701.2	0.659	32.963	0.0091					0.848
46	Tarahumara	sandal	47	161	71.5	701.2	0.667	33.337	0.0093					0.963
47	Tarahumara	barefoot	70	164	78.1	765.9	0.596	59.603	0.0064	0.502363	10.4486	163	123	0.872
47	Tarahumara	barefoot	70	164	78.1	765.9	0.478	23.886	0.0082	0.452476	12.4354	165	122	0.826
47	Tarahumara	barefoot	70	164	78.1	765.9	0.482	48.163	0.0054	0.422394	10.086	167	125	0.775
47	Tarahumara	sandal	70	164	78.1	765.9	0.51	12.738	0.0163	0.310358	22.7747	170	128	0.709
47	Tarahumara	sandal	70	164	78.1	765.9	0.443	22.131	0.0067	0.387232	11.1925	163	125	0.79
48	Tarahumara	barefoot	56	155	52.5	514.8	0.261	26.076	0.0031	0.268977	8.30239	172	135	0.809
48	Tarahumara	sandal	56	155	52.5	514.8	0.354	17.699	0.0053	0.364614	9.17034	170	128	0.751
48	Tarahumara	sandal	56	155	52.5	514.8	0.305	15.259	0.005	0.370734	8.73537	172	125	0.762
49	Tarahumara	barefoot	61	169	62.5	612.9	0.713	14.252	0.0263			171	127	0.955
49	Tarahumara	barefoot	61	169	62.5	612.9	0.664	16.611	0.0201	0.454669	23.2331	173	129	0.966
49	Tarahumara	barefoot	61	169	62.5	612.9	0.649	12.971	0.027	0.529102	26.0494	172	132	1.038
49	Tarahumara	barefoot	61	169	62.5	612.9	0.671	22.373	0.0175	0.37943	25.6482	172	134	0.88
49	Tarahumara	sandal	61	169	62.5	612.9	0.596	19.85	0.0176	0.416543	24.3092	168	124	0.704
49	Tarahumara	sandal	61	169	62.5	612.9	0.644	21.461	0.0165	0.377524	24.0539	168	126	0.855
49	Tarahumara	sandal	61	169	62.5	612.9	0.616	15.393	0.0194	0.455388	22.4584	167	126	1.101
49	Tarahumara	sandal	61	169	62.5	612.9	0.525	26.237	0.0089			168	125	0.972
50	Tarahumara	barefoot	59	159	50.6	496.2	0.422	42.244	0.0051			162	124	0.821
50	Tarahumara	barefoot	59	159	50.6	496.2	0.367	36.653	0.0048	0.258698	13.2935	167	123	0.932
50	Tarahumara	barefoot	59	159	50.6	496.2	0.437	43.707	0.0048	0.337188	10.8964	167	120	0.943
50	Tarahumara	barefoot	59	159	50.6	496.2	0.43	42.975	0.0046	0.297865	11.4794	171	123	1.083
50	Tarahumara	sandal	59	159	50.6	496.2	0.463	15.425	0.0071	0.336166	10.9712	168	122	0.904
50	Tarahumara	sandal	59	159	50.6	496.2	0.42	14.014	0.0072			168	118	0.988
50	Tarahumara	sandal	59	159	50.6	496.2	0.401	20.052	0.0051	0.263905	10.7382	166	121	0.965
50	Tarahumara	sandal	59	159	50.6	496.2	0.451	15.039	0.0079	0.296769	13.04	172	121	0.981
50	Tarahumara	sandal	59	159	50.6	496.2	0.645	12.898	0.0227			165	121	1.133
50	Tarahumara	sandal	59	159	50.6	496.2	0.568	18.943	0.0128			165	122	1.122
51	Tarahumara	barefoot	65	153	69	676.7	0.491	49.065	0.0058	0.336664	13.0006	171	128	1.084
51	Tarahumara	barefoot	65	153	69	676.7	0.466	11.647	0.0142	0.207916	23.1762	175	131	0.99
51	Tarahumara	barefoot	65	153	69	676.7	0.395	39.532	0.005	0.315338	11.9184	173	124	0.989
51	Tarahumara	sandal	65	153	69	676.7	0.493	8.214	0.0174	0.213696	21.3156	172	126	0.848
51	Tarahumara	sandal	65	153	69	676.7	0.528	13.199	0.0166	0.341865	22.1063	171	131	0.846
51	Tarahumara	sandal	65	153	69	676.7	0.524	10.485	0.0206	0.224039	28.3957	169	121	1.055
51	Tarahumara	sandal	65	153	69	676.7	0.558	11.161	0.0175			173	124	1.076
52	Tarahumara	barefoot	55	159.5	57.5	563.9	0.541	27.034	0.0121					0.918
52	Tarahumara	sandal	55	159.5	57.5	563.9	0.45	8.991	0.0158					0.86
53	Tarahumara	barefoot	67	159.5	58.8	576.6	0.488	16.273	0.0155					0.962
53	Tarahumara	barefoot	67	159.5	58.8	576.6	0.571	19.019	0.0184					1.025
53	Tarahumara	sandal	67	159.5	58.8	576.6	0.577	28.864	0.0045					1.041
54	Tarahumara	barefoot	72	165	52	509.9	0.579	57.924	0.007	0.521953	11.1653	162	133	1.134
54	Tarahumara	barefoot	72	165	52	509.9	0.607	60.742	0.0061	0.481227	10.2904	172	130	0.973
54	Tarahumara	barefoot	72	165	52	509.9	0.838	83.758	0.0087	0.473958	14.7914	159	127	1.137
54	Tarahumara	sandal	72	165	52	509.9	0.457	22.87	0.0076	0.485917	10.9952	171	129	0.981
54	Tarahumara	sandal	72	165	52	509.9	0.663	11.051	0.0269	0.45377	25.2752	180	132	0.946
54	Tarahumara	sandal	72	165	52	509.9	0.761	76.136	0.0079	0.552722	11.8194	167	127	0.725
54	Tarahumara	sandal	72	165	52	509.9	0.721	36.058	0.0092			168	127	1.127
54	Tarahumara	sandal	72	165	52	509.9	0.792	79.248	0.009			164	121	1.068
55	Tarahumara	barefoot	65	158	87.5	858.1	0.476	15.864	0.0125			174	139	0.89
55	Tarahumara	barefoot	65	158	87.5	858.1	0.727	36.36	0.0167	0.566158	21.4372	171	140	1.127
55	Tarahumara	barefoot	65	158	87.5	858.1	0.712	35.603	0.0144	0.482658	20.8754	175	138	1.236
55	Tarahumara	barefoot	65	158	87.5	858.1	0.72	36.011	0.013	0.405964	21.0669	176	137	1.243
55	Tarahumara	sandal	65	158	87.5	858.1	0.819	20.478	0.0191	0.308814	26.7292	173	138	1.176
55	Tarahumara	sandal	65	158	87.5	858.1	0.776	15.523	0.0205	0.311581	25.0776	177	140	1.14
55	Tarahumara	sandal	65	158	87.5	858.1	0.951	47.533	0.0113			167	139	1.197
55	Tarahumara	sandal	65	158	87.5	858.1	0.767	15.334	0.02	0.305721	24.5445	176	140	1.093
55	Tarahumara	sandal	65	158	87.5	858.1	0.733	14.661	0.0189			175	135	1.144
56	Tarahumara	barefoot	48	168	68.5	671.8	0.592	11.831	0.0256					1.064
56	Tarahumara	sandal	48	168	68.5	671.8	0.636	21.207	0.0093					0.841
